# Supplementary material for: Electron field emission of water-based inkjet printed graphene films
Source: Nanoscale Adv. 2025 Jun 24;7(17):5184–92. doi: 10.1039/d5na00161g (PMC12262138; doi:10.1039/d5na00161g)
Supplement: NA-007-D5NA00161G-s001 [file NA-007-D5NA00161G-s001.txt]

File Name : figure s1.tif

Caption : figure s1 – 45° (a) and 60° (b) tilted sem images of the printed graphene film. c) sem image of the w-tip used for the field emission measurements.

File Name : figure s2.tif

Caption : figure s2 – i-v curve recorded with the field emission setup at three different points on the film and at a fixed anode-cathode separation of 400 nm.

File Name : table s1.pdf

Caption : table s1. comparison of the field emission figure of merits of the graphene film measured in this work with those of 2d and 1d nanostructures measured in the same experimental conditions
